# Supplementary material for: Anti-Allergic Effect of 3,4-Dihydroxybenzaldehyde Isolated from Polysiphonia morrowii in IgE/BSA-Stimulated Mast Cells and a Passive Cutaneous Anaphylaxis Mouse Model
Source: Mar Drugs. 2022 Feb 10;20(2):133. doi: 10.3390/md20020133 (PMC8875385; doi:10.3390/md20020133)
Supplement: Supplementary file 1 [file marinedrugs-20-00133-s001.zip]

Archive with 1 entries (1 files):
- marinedrugs-1551933-supplementary.pdf
